# Supplementary material for: IL-18BP Improves Early Graft Function and Survival in Lewis–Brown Norway Rat Orthotopic Liver Transplantation Model
Source: Biomolecules. 2022 Dec 1;12(12):1801. doi: 10.3390/biom12121801 (PMC9775331; doi:10.3390/biom12121801)
Supplement: Supplementary file 1 [file biomolecules-12-01801-s001.zip]

Archive with 1 entries (1 files):
- biomolecules-2037140-supplementary.pdf
